# Supplementary material for: Neighborhood Socioeconomic Resources and Crime-Related Psychosocial Hazards, Stroke Risk, and Cognition in Older Adults
Source: Int J Environ Res Public Health. 2021 May 12;18(10):5122. doi: 10.3390/ijerph18105122 (PMC8151671; doi:10.3390/ijerph18105122)
Supplement: Supplementary file 1 [file ijerph-18-05122-s001.zip]

Archive with 1 entries (1 files):
- ijerph-1180578-supplementary.pdf
